# Supplementary material for: Structure-based neural network protein–carbohydrate interaction predictions at the residue level
Source: Front Bioinform. 2023 Jun 20;3:1186531. doi: 10.3389/fbinf.2023.1186531 (PMC10318439; doi:10.3389/fbinf.2023.1186531)
Supplement: Supplementary file 2 [file DataSheet1.CSV]

Name	glucose	fucose	galactose	glucosamine	neuraminic acid	galactosamine	arabinose	xylose	mannose	ribose	galacturonic acid	glucuronic acid	rhamnose	abequose	mannosamine	fructose	protein_type
5GOQ	1	0	0	0	0	0	0	0	0	0	0	0	0	0	0	0	HYDROLASE
3VV1	0	1	1	0	0	0	0	0	0	0	0	0	0	0	0	0	SUGAR BINDING PROTEIN
2J44	7	0	0	0	0	0	0	0	0	0	0	0	0	0	0	0	CARBOHYDRATE-BINDING MODULE
1SL6	0	1	1	1	0	0	0	0	0	0	0	0	0	0	0	0	SUGAR BINDING PROTEIN
3M3Q	1	0	2	0	1	1	0	0	0	0	0	0	0	0	0	0	HYDROLASE
6ER3	0	0	2	0	2	0	0	0	0	0	0	0	0	0	0	0	SUGAR BINDING PROTEIN
1KTC	0	0	0	4	0	1	0	0	0	0	0	0	0	0	0	0	HYDROLASE
3UJQ	0	0	1	0	0	0	0	0	0	0	0	0	0	0	0	0	SUGAR BINDING PROTEIN
4H1G	4	0	0	0	0	0	0	0	0	0	0	0	0	0	0	0	MOTOR PROTEIN
3WH6	1	0	0	0	0	0	0	0	0	0	0	0	0	0	0	0	HYDROLASE
2C7F	0	0	0	0	0	0	3	0	0	0	0	0	0	0	0	0	HYDROLASE
3C7F	0	0	0	0	0	0	0	3	0	0	0	0	0	0	0	0	HYDROLASE
7BSN	0	0	0	0	0	0	0	0	2	0	0	0	0	0	0	0	SUGAR BINDING PROTEIN
2EAL	0	0	1	0	0	2	0	0	0	0	0	0	0	0	0	0	SUGAR BINDING PROTEIN
1YOE	0	0	0	0	0	0	0	0	0	1	0	0	0	0	0	0	HYDROLASE
1OH3	6	0	0	0	0	0	0	0	0	0	0	0	0	0	0	0	CARBOHYDRATE BINDING DOMAIN
4HW8	2	0	0	0	0	0	0	0	0	0	0	0	0	0	0	0	SOLUTE-BINDING PROTEIN
1IS3	1	0	1	0	0	0	0	0	0	0	0	0	0	0	0	0	SUGAR BINDING PROTEIN
1GXO	0	0	0	0	0	0	0	0	0	0	3	0	0	0	0	0	LYASE
2XQO	6	0	0	0	0	0	0	0	0	0	0	0	0	0	0	0	HYDROLASE
2XON	0	0	3	0	0	0	0	0	0	0	0	0	0	0	0	0	HYDROLASE
4YHG	3	0	0	0	0	0	0	0	0	0	0	0	0	0	0	0	HYDROLASE
1QFO	1	0	1	0	1	0	0	0	0	0	0	0	0	0	0	0	IMMUNE SYSTEM
4Q68	0	0	0	1	0	0	0	0	0	0	0	0	0	0	0	0	UNK
3C4M	2	0	0	0	0	0	0	0	0	0	0	0	0	0	0	0	MEMBRANE PROTEIN
5IUC	0	0	1	0	1	1	0	0	0	0	0	0	0	0	0	0	SUGAR BINDING PROTEIN
5ZVC	0	2	2	2	0	0	0	0	0	0	0	0	0	0	0	0	VIRAL PROTEIN
5A59	0	0	1	0	0	1	0	0	0	0	0	0	0	0	0	0	HYDROLASE
4KZK	0	0	1	0	0	0	0	0	0	0	0	0	0	0	0	0	SUGAR BINDING PROTEIN
5XG5	0	0	0	0	0	3	0	0	0	0	0	0	0	0	0	0	DE NOVO PROTEIN
2WN3	0	0	3	0	0	3	0	0	0	0	0	0	0	0	0	0	CELL ADHESION
4QS7	1	0	0	0	0	0	0	0	0	0	0	0	0	0	0	0	TRANSFERASE
4FCH	7	0	0	0	0	0	0	0	0	0	0	0	0	0	0	0	CARBOHYDRATE-BINDING PROTEIN
5NC1	0	0	0	3	0	0	0	0	0	0	0	0	0	0	0	0	VIRAL PROTEIN
3WLH	2	0	0	2	0	0	0	0	1	0	0	0	0	0	0	0	HYDROLASE
6HZE	0	0	0	0	0	0	0	0	0	0	1	0	0	0	0	0	HYDROLASE
2ZQN	2	0	2	0	0	0	0	0	0	0	0	0	0	0	0	0	SUGAR BINDING PROTEIN
2GGU	3	0	0	0	0	0	0	0	0	0	0	0	0	0	0	0	SUGAR BINDING PROTEIN
4P6A	0	0	0	0	0	0	0	0	9	0	0	0	0	0	0	0	SUGAR BINDING PROTEIN
4HZ7	1	0	0	0	0	0	0	0	0	0	0	0	0	0	0	0	HYDROLASE
5LFE	0	1	2	0	0	0	0	0	0	0	0	0	0	0	0	0	VIRAL PROTEIN
4U0W	0	0	0	1	0	0	0	0	0	0	0	0	0	0	0	0	TRANSCRIPTION
1C3M	0	0	0	0	0	0	0	0	2	0	0	0	0	0	0	0	SUGAR BINDING PROTEIN
5FKS	8	0	3	0	0	0	0	5	0	0	0	0	0	0	0	0	HYDROLASE
5C2N	0	0	0	2	0	0	0	0	0	0	0	0	0	0	0	0	UNK
5LN8	0	0	1	0	0	0	0	0	0	0	0	0	0	0	0	0	CELL ADHESION
3WV6	2	0	2	0	0	0	0	0	0	0	0	0	0	0	0	0	SUGAR BINDING PROTEIN
6DTQ	2	0	0	0	0	0	0	0	0	0	0	0	0	0	0	0	SUGAR BINDING PROTEIN
3K8L	18	0	0	0	0	0	0	0	0	0	0	0	0	0	0	0	MEMBRANE PROTEIN
4CSD	0	6	0	0	0	0	0	0	0	0	0	0	0	0	0	0	FUCOSE-BINDING PROTEIN
6BZC	1	0	0	0	0	0	0	0	0	0	0	0	0	0	0	0	ISOMERASE
4LYQ	0	0	0	0	0	0	0	0	3	0	0	0	0	0	0	0	HYDROLASE
1DBP	0	0	0	0	0	0	0	0	0	1	0	0	0	0	0	0	BINDING PROTEIN
6F8N	0	0	0	2	0	0	0	0	0	0	0	0	0	0	0	0	HYDROLASE
6FFL	3	0	0	0	0	0	0	0	0	0	0	0	0	0	0	0	SUGAR BINDING PROTEIN
4Q52	1	0	0	0	0	0	0	0	0	0	0	0	0	0	0	0	UNK
4DXG	0	1	1	1	1	0	0	0	0	0	0	0	0	0	0	0	SUGAR BINDING PROTEIN
2VNO	0	1	2	0	0	0	0	0	0	0	0	0	0	0	0	0	HYDROLASE
3WKG	1	0	0	0	0	0	0	0	1	0	0	0	0	0	0	0	ISOMERASE
5BX5	1	0	0	0	0	0	0	0	0	0	0	0	0	0	0	0	HYDROLASE
5GNY	1	0	0	0	0	0	0	0	0	0	0	0	0	0	0	0	HYDROLASE
5M28	3	0	0	0	0	0	0	0	0	0	0	0	0	0	0	0	SUGAR BINDING PROTEIN
4G9N	0	0	0	0	0	1	0	0	0	0	0	0	0	0	0	0	SUGAR BINDING PROTEIN
4UCF	0	0	2	0	0	0	0	0	0	0	0	0	0	0	0	0	HYDROLASE
3W26	0	0	0	0	0	0	0	3	0	0	0	0	0	0	0	0	HYDROLASE
3K00	4	0	0	0	0	0	0	0	0	0	0	0	0	0	0	0	TRANSPORT PROTEIN
5JPV	1	0	1	0	0	0	0	0	0	0	0	0	0	0	0	0	SIGNALING PROTEIN
3SIT	1	0	1	0	1	0	0	0	0	0	0	0	0	0	0	0	SUGAR BINDING PROTEIN
1CIW	0	0	1	1	0	0	0	0	0	0	0	0	0	0	0	0	SUGAR BINDING PROTEIN
5WEY	0	0	0	0	0	0	0	0	2	0	0	0	0	0	0	0	SUGAR BINDING PROTEIN
4WJT	0	0	0	2	0	0	0	0	0	0	0	0	0	0	0	0	LYASE
1YTV	2	0	0	0	0	0	0	0	0	0	0	0	0	0	0	0	SUGAR BINDING PROTEIN
2YFZ	3	0	1	0	0	0	0	1	0	0	0	0	0	0	0	0	SUGAR BINDING PROTEIN
2WAB	5	0	0	0	0	0	0	0	0	0	0	0	0	0	0	0	HYDROLASE
3C9E	0	0	0	0	0	3	0	0	0	0	0	3	0	0	0	0	HYDROLASE
1TEI	0	0	0	2	0	0	0	0	3	0	0	0	0	0	0	0	LECTIN
4P7R	0	0	0	4	0	0	0	0	0	0	0	0	0	0	0	0	HYDROLASE
2VU9	1	0	2	0	2	1	0	0	0	0	0	0	0	0	0	0	HYDROLASE
2UVJ	0	0	0	0	0	0	0	0	0	0	3	0	0	0	0	0	SUGAR BINDING PROTEIN
5GZF	1	0	1	0	0	0	0	0	0	0	0	0	0	0	0	0	SUGAR BINDING PROTEIN
6GL0	3	0	0	0	0	0	0	0	0	0	0	0	0	0	0	0	HYDROLASE
3OB8	0	0	1	0	0	0	0	0	0	0	0	0	0	0	0	0	HYDROLASE
154L	0	0	0	3	0	0	0	0	0	0	0	0	0	0	0	0	HYDROLASE
1VB9	6	0	0	0	0	0	0	0	0	0	0	0	0	0	0	0	HYDROLASE
1LZR	0	0	0	4	0	0	0	0	0	0	0	0	0	0	0	0	HYDROLASE
5JJ4	4	0	0	0	0	0	0	0	0	0	0	0	0	0	0	0	HYDROLASE
4J0L	0	0	0	8	0	0	0	0	0	0	0	0	0	0	0	0	HYDROLASE
1CEN	2	0	0	0	0	0	0	0	0	0	0	0	0	0	0	0	HYDROLASE
1V7W	0	0	0	2	0	0	0	0	0	0	0	0	0	0	0	0	TRANSFERASE
4I4S	1	0	1	0	0	0	0	0	0	0	0	0	0	0	0	0	SUGAR BINDING PROTEIN
1MSA	0	0	0	0	0	0	0	0	9	0	0	0	0	0	0	0	LECTIN
3ACI	5	0	0	0	0	0	0	0	0	0	0	0	0	0	0	0	HYDROLASE
5OFK	0	0	0	0	0	0	0	7	0	0	0	0	0	0	0	0	HYDROLASE
3QHM	4	0	0	0	0	0	0	0	0	0	0	0	0	0	0	0	HYDROLASE
1RQ5	4	0	0	0	0	0	0	0	0	0	0	0	0	0	0	0	HYDROLASE
3AIH	0	0	0	0	0	0	0	0	3	0	0	0	0	0	0	0	SUGAR BINDING PROTEIN
5ZHO	0	1	1	0	0	1	0	0	0	0	0	0	0	0	0	0	VIRAL PROTEIN
4MNP	0	0	0	0	1	0	0	0	0	0	0	0	0	0	0	0	SUGAR BINDING PROTEIN
5WQU	4	0	0	0	0	0	0	0	0	0	0	0	0	0	0	0	HYDROLASE
5IYW	2	2	2	0	0	0	0	0	0	0	0	0	0	0	0	0	VIRAL PROTEIN
4X04	0	0	0	0	0	0	0	0	0	0	0	2	0	0	0	0	SOLUTE BINDING PROTEIN
1WMZ	0	0	0	0	0	1	0	0	0	0	0	0	0	0	0	0	SUGAR BINDING PROTEIN
4EXK	4	0	0	0	0	0	0	0	0	0	0	0	0	0	0	0	TRANSPORT PROTEIN
3VXC	0	0	0	0	0	0	0	2	0	0	0	0	0	0	0	0	SUGAR BINDING PROTEIN
4O8P	0	0	0	0	0	0	0	4	0	0	0	0	0	0	0	0	HYDROLASE
6R31	6	0	0	0	0	0	0	0	0	0	0	0	0	0	0	0	SUGAR BINDING PROTEIN
1YYN	1	0	1	0	2	0	0	0	0	0	0	0	0	0	0	0	HYDROLASE
2WCU	0	1	0	0	0	0	0	0	0	0	0	0	0	0	0	0	ISOMERASE
5ZJV	0	0	0	0	0	0	0	1	0	0	0	0	0	0	0	0	TRANSFERASE
6M77	0	0	0	0	0	1	0	0	0	0	0	0	0	0	0	0	HYDROLASE
5FR2	1	0	0	0	0	0	0	0	0	0	0	0	0	0	0	0	SIGNALING PROTEIN
5OYE	4	0	1	0	0	0	0	2	0	0	0	0	0	0	0	0	HYDROLASE
6BGC	1	0	0	0	0	0	0	0	0	0	0	0	0	0	0	0	SUGAR BINDING PROTEIN
1J84	4	0	0	0	0	0	0	0	0	0	0	0	0	0	0	0	HYDROLASE
1BAG	5	0	0	0	0	0	0	0	0	0	0	0	0	0	0	0	ALPHA-AMYLASE
3VGM	1	0	0	0	0	0	0	0	0	0	0	0	0	0	0	0	TRANSFERASE
2ZX4	2	0	4	0	0	0	0	0	0	0	0	0	0	0	0	0	SUGAR BINDING PROTEIN
2X42	1	0	0	0	0	0	0	0	0	0	0	0	0	0	0	0	HYDROLASE
6.00E+57	5	0	0	0	0	0	0	0	0	0	0	0	0	0	0	0
4PVI	0	0	0	0	0	0	0	3	0	0	0	0	0	0	0	0	HYDROLASE
6BJQ	0	0	0	0	0	0	0	0	0	0	0	1	0	0	0	0	HYDROLASE
4QSZ	2	0	0	0	0	0	0	0	0	0	0	0	0	0	0	0	TRANSCRIPTION
1ODZ	0	0	0	0	0	0	0	0	2	0	0	0	0	0	0	0	HYDROLASE
3H4Z	2	0	0	0	0	0	0	0	0	0	0	0	0	0	0	0	ALLERGEN
3NV3	0	0	1	1	0	0	0	0	1	0	0	0	0	0	0	0	SUGAR BINDING PROTEIN
4AYP	0	0	0	0	0	0	0	0	1	0	0	0	0	0	0	0	HYDROLASE
4X05	0	2	4	0	0	0	0	0	0	0	0	0	0	0	0	0	VIRAL PROTEIN
1SLA	0	0	2	3	0	0	0	0	3	0	0	0	0	0	0	0	LECTIN
4LBL	1	0	1	0	1	0	0	0	0	0	0	0	0	0	0	0	SUGAR BINDING PROTEIN
4BXC	1	0	0	0	0	0	0	0	0	0	0	0	0	0	0	0	LYASE
4NUF	2	0	0	0	0	0	0	0	0	0	0	0	0	0	0	0	TRANSCRIPTION
4J3W	6	0	0	0	0	0	0	0	0	0	0	0	0	0	0	0	HYDROLASE
5UKW	1	0	0	0	0	0	0	0	0	0	0	0	0	0	0	0	HYDROLASE
1TYX	0	0	2	0	0	0	0	0	2	0	0	0	2	2	0	0	VIRAL ADHESION PROTEIN
3AGV	0	0	1	1	0	0	0	0	2	0	0	0	0	0	0	0	IMMUNOGLOBULIN
4QVH	2	0	0	0	0	0	0	0	0	0	0	0	0	0	0	0	TRANSFERASE
5A95	3	0	0	0	0	0	0	0	0	0	0	0	0	0	0	0	HYDROLASE
5T55	0	0	1	0	0	1	0	0	0	0	0	0	0	0	0	0	SUGAR BINDING PROTEIN
2JEQ	4	0	1	0	0	0	0	2	0	0	0	0	0	0	0	0	HYDROLASE
2WMI	0	1	1	0	0	1	0	0	0	0	0	0	0	0	0	0	HYDROLASE
3T7O	1	0	0	0	0	0	0	0	0	0	0	0	0	0	0	0	TRANSFERASE
6K0U	7	0	0	0	0	0	0	0	0	0	0	0	0	0	0	0	HYDROLASE
3VU2	5	0	0	0	0	0	0	0	0	0	0	0	0	0	0	0	TRANSFERASE
6OHE	0	1	0	1	0	0	0	0	0	0	0	0	0	0	0	0	HYDROLASE
4RDL	0	4	2	2	0	0	0	0	0	0	0	0	0	0	0	0	VIRAL PROTEIN
4BQI	3	0	0	0	0	0	0	0	0	0	0	0	0	0	0	0	TRANSFERASE
5AFE	4	0	0	0	0	0	0	3	0	0	0	0	0	0	0	0	HYDROLASE
3EHU	2	0	0	0	0	0	0	0	0	0	0	0	0	0	0	0	MEMBRANE PROTEIN
6EON	0	0	1	0	0	0	0	0	0	0	0	0	0	0	0	0	HYDROLASE
2Y6L	0	0	0	0	0	0	0	5	0	0	0	0	0	0	0	0	HYDROLASE
5ZF3	0	0	0	0	0	0	0	3	0	0	0	0	0	0	0	0	HYDROLASE
2YHW	0	0	0	0	0	0	0	0	0	0	0	0	0	0	1	0	TRANSFERASE
6B8K	0	0	1	0	0	0	0	0	0	0	0	0	0	0	0	1	SUGAR BINDING PROTEIN
4OP7	0	2	4	0	0	0	0	0	0	0	0	0	0	0	0	0	VIRAL PROTEIN
2Y24	0	0	0	0	0	0	0	3	0	0	0	1	0	0	0	0	HYDROLASE
1MW0	18	0	0	0	0	0	0	0	0	0	0	0	0	0	0	0	TRANSFERASE
5I1T	0	0	0	6	0	0	0	0	0	0	0	0	0	0	0	0	HYDROLASE
1X1V	0	0	0	0	0	0	0	0	5	0	0	0	0	0	0	0	SUGAR BINDING PROTEIN
4BL8	2	0	0	0	0	0	0	0	0	0	0	0	0	0	0	0	SIGNALING PROTEIN
2X65	0	0	0	0	0	0	0	0	1	0	0	0	0	0	0	0	TRANSFERASE
4RHN	0	0	0	0	0	0	0	0	0	1	0	0	0	0	0	0	NUCLEOTIDE-BINDING PROTEIN
4UAP	0	0	0	0	0	1	0	0	0	0	0	0	0	0	0	0	SUGAR BINDING PROTEIN
3R4Z	0	0	1	0	0	0	0	0	0	0	0	0	0	0	0	0	HYDROLASE
5A6M	0	0	0	0	0	0	0	5	0	0	0	0	0	0	0	0	HYDROLASE
4RK0	0	0	0	0	0	0	0	0	0	1	0	0	0	0	0	0	TRANSCRIPTION REGULATOR
6ROE	3	0	0	0	0	0	0	0	0	0	0	0	0	0	0	0	LYASE
3PUN	0	4	2	2	0	0	0	0	0	0	0	0	0	0	0	0	VIRAL PROTEIN
1X9D	0	0	0	0	0	0	0	0	1	0	0	0	0	0	0	0	HYDROLASE
4WZT	0	2	2	0	0	2	0	0	0	0	0	0	0	0	0	0	VIRAL PROTEIN
3KZH	1	0	0	0	0	0	0	0	0	0	0	0	0	0	0	0	TRANSFERASE
1SZ2	2	0	0	0	0	0	0	0	0	0	0	0	0	0	0	0	TRANSFERASE
4XFE	0	0	0	0	0	0	0	0	0	0	0	1	0	0	0	0	TRANSPORT PROTEIN
4XR8	2	0	0	0	0	0	0	0	0	0	0	0	0	0	0	0	VIRAL PROTEIN
2E9M	0	0	1	0	0	0	0	0	0	0	0	0	0	0	0	0	HYDROLASE
1A3K	0	0	1	1	0	0	0	0	0	0	0	0	0	0	0	0	LECTIN
2DTX	0	0	0	0	0	0	0	0	1	0	0	0	0	0	0	0	OXIDOREDUCTASE
4QQQ	0	0	0	0	0	0	0	0	2	0	0	0	0	0	0	0	TOXIN
3RSJ	0	0	1	0	1	1	0	0	0	0	0	0	0	0	0	0	TOXIN
4LO2	1	0	1	0	0	0	0	0	0	0	0	0	0	0	0	0	PROTEIN TRANSPORT
6UAS	6	0	0	0	0	0	0	0	0	0	0	0	0	0	0	0	HYDROLASE
2CGY	0	0	0	1	0	2	0	0	0	0	0	0	0	0	0	0	SUGAR BINDING PROTEIN
3QSP	0	0	0	0	0	0	0	0	2	0	0	0	0	0	0	0	HYDROLASE
4NFD	0	0	0	0	1	0	0	0	0	0	0	0	0	0	0	0	IMMUNE SYSTEM
4UA8	3	0	0	0	0	0	0	0	0	0	0	0	0	0	0	0	TRANSPORT PROTEIN
5U3E	0	0	0	0	0	0	0	0	1	0	0	0	0	0	0	0	SUGAR BINDING PROTEIN
6R2J	2	0	0	0	0	0	0	0	0	0	0	0	0	0	0	0	HYDROLASE
4TF4	6	0	0	0	0	0	0	0	0	0	0	0	0	0	0	0	HYDROLASE
4YFZ	1	0	2	1	0	0	0	0	0	0	0	0	0	0	0	0	VIRAL PROTEIN
5MQS	0	0	0	0	0	0	1	0	0	0	0	0	0	0	0	0	HYDROLASE
4XRE	0	0	0	0	0	0	0	0	1	0	0	0	0	0	0	0	ANTIFUNGAL PROTEIN
1RYD	1	0	0	0	0	0	0	0	0	0	0	0	0	0	0	0	OXIDOREDUCTASE
4B8S	1	0	0	0	0	0	0	0	0	0	0	0	0	0	0	0	TRANSFERASE
5KGA	0	0	0	2	0	0	0	0	0	0	0	0	0	0	0	0	TRANSFERASE
5DEQ	0	0	0	0	0	0	1	0	0	0	0	0	0	0	0	0	TRANSCRIPTION REGULATOR
3SEJ	2	4	4	2	0	0	0	0	0	0	0	0	0	0	0	0	VIRAL PROTEIN
4YW2	0	0	1	0	1	0	0	0	0	0	0	0	0	0	0	0	HYDROLASE
2YGM	0	1	2	1	0	0	0	0	0	0	0	0	0	0	0	0	HYDROLASE
6BSW	6	0	0	0	0	0	0	0	0	0	0	0	0	0	0	0	TRANSFERASE
6P2O	8	0	2	0	0	0	0	6	0	0	0	0	0	0	0	0	HYDROLASE
2VX5	0	0	0	0	0	0	0	0	1	0	0	0	0	0	0	0	HYDROLASE
1OD3	4	0	0	0	0	0	0	0	0	0	0	0	0	0	0	0	HYDROLASE
3WDI	12	0	0	0	0	0	0	0	0	0	0	0	0	0	0	0	HYDROLASE
6EUF	0	0	2	0	0	0	2	0	0	0	0	1	0	0	0	0	HYDROLASE
4GBZ	1	0	0	0	0	0	0	0	0	0	0	0	0	0	0	0	TRANSPORT PROTEIN
2CN3	8	0	3	0	0	0	0	6	0	0	0	0	0	0	0	0	HYDROLASE
4N17	0	0	0	0	0	0	0	0	0	0	1	0	0	0	0	0	TRANSPORT PROTEIN
1WU5	0	0	0	0	0	0	0	1	0	0	0	0	0	0	0	0	HYDROLASE
6P2M	3	0	2	0	0	0	0	2	0	0	0	0	0	0	0	0	HYDROLASE
6SGF	0	0	0	0	0	0	0	4	0	0	0	0	0	0	0	0	SUGAR BINDING PROTEIN
5WSA	1	0	0	0	0	0	0	0	0	0	0	0	0	0	0	0	TRANSFERASE
5GSM	0	0	0	2	0	0	0	0	0	0	0	0	0	0	0	0	HYDROLASE
4LO2	1	0	1	0	0	0	0	0	0	0	0	0	0	0	0	0	PROTEIN TRANSPORT
2YL8	0	0	0	1	0	0	0	0	1	0	0	0	0	0	0	0	HYDROLASE
3N95	2	0	0	0	0	0	0	0	0	0	0	0	0	0	0	0	MEMBRANE PROTEIN
3AQZ	6	0	0	0	0	0	0	0	0	0	0	0	0	0	0	0	SUGAR BINDING PROTEIN
6KQS	0	0	1	1	0	0	0	0	0	0	0	0	0	0	0	0	HYDROLASE
1QHP	8	0	0	0	0	0	0	0	0	0	0	0	0	0	0	0	HYDROLASE
6TKV	0	0	0	4	0	0	0	0	3	0	0	0	0	0	0	0	SUGAR BINDING PROTEIN
2YA1	11	0	0	0	0	0	0	0	0	0	0	0	0	0	0	0	HYDROLASE
4FMS	0	0	0	0	0	0	0	0	0	0	0	2	0	0	0	0	TRANSPORT PROTEIN
5H4R	4	0	0	0	0	0	0	0	0	0	0	0	0	0	0	0	HYDROLASE
3TB6	0	0	0	0	0	0	1	0	0	0	0	0	0	0	0	0	DNA BINDING PROTEIN
2VUZ	0	0	0	4	0	0	0	0	3	0	0	0	0	0	0	0	SUGAR BINDING PROTEIN
4KTP	1	0	0	0	0	0	0	0	0	0	0	0	0	0	0	0	TRANSFERASE
2OX9	0	2	2	2	0	0	0	0	0	0	0	0	0	0	0	0	SUGAR BINDING PROTEIN
3CZL	1	0	0	0	0	0	0	0	0	0	0	0	0	0	0	0	HYDROLASE
6QUB	0	0	1	0	0	0	0	0	0	0	0	0	0	0	0	0	SUGAR BINDING PROTEIN
4ZZ8	0	0	0	3	0	0	0	0	0	0	0	0	0	0	0	0	HYDROLASE
4A6O	0	0	1	1	0	0	0	0	0	0	0	0	0	0	0	0	HYDROLASE
6RUX	2	0	0	0	0	0	0	0	0	0	0	0	0	0	0	0	PROTEIN BINDING
3AB6	0	0	0	3	0	0	0	0	0	0	0	0	0	0	0	0	HYDROLASE
2W7Y	0	1	1	0	0	1	0	0	0	0	0	0	0	0	0	0	SUGAR BINDING PROTEIN
6OB5	2	0	0	0	0	0	0	0	0	0	0	0	0	0	0	0	SUGAR BINDING PROTEIN
5AV7	0	0	0	3	0	0	0	0	3	0	0	0	0	0	0	0	SUGAR BINDING PROTEIN
2DEI	0	0	1	0	0	0	0	0	0	0	0	0	0	0	0	0	TRANSFERASE
5CPW	0	0	2	0	2	1	0	0	0	0	0	0	0	0	0	0	VIRAL PROTEIN
1EU8	2	0	0	0	0	0	0	0	0	0	0	0	0	0	0	0	SUGAR BINDING PROTEIN
1NF5	1	0	0	0	0	0	0	0	0	0	0	0	0	0	0	0	TRANSFERASE
3ZSJ	1	0	1	0	0	0	0	0	0	0	0	0	0	0	0	0	SUGAR BINDING PROTEIN
2YA5	0	0	0	0	1	0	0	0	0	0	0	0	0	0	0	0	HYDROLASE
4OCJ	0	0	0	1	0	0	0	0	0	0	0	0	0	0	0	0	TRANSFERASE
1QW8	0	0	0	0	0	0	1	1	0	0	0	0	0	0	0	0	HYDROLASE
1UY4	0	0	0	0	0	0	0	4	0	0	0	0	0	0	0	0	CARBOHYDRATE-BINDING MODULE
3OSQ	2	0	0	0	0	0	0	0	0	0	0	0	0	0	0	0	TRANSPORT PROTEIN
6WLB	5	0	0	0	0	0	0	0	0	0	0	0	0	0	0	0	MEMBRANE PROTEIN
2BF6	0	0	0	0	1	0	0	0	0	0	0	0	0	0	0	0	HYDROLASE
4QRZ	3	0	0	0	0	0	0	0	0	0	0	0	0	0	0	0	TRANSPORT PROTEIN
4RK6	1	0	0	0	0	0	0	0	0	0	0	0	0	0	0	0	TRANSCRIPTION REGULATOR
5AYE	0	0	0	0	0	0	0	0	2	0	0	0	0	0	0	0	TRANSFERASE
6FWG	0	0	0	0	0	0	0	0	4	0	0	0	0	0	0	0	HYDROLASE
6JDA	0	0	0	0	0	0	0	0	0	0	0	0	0	0	1	0	SUGAR BINDING PROTEIN
5HQB	3	0	0	0	0	0	0	0	0	0	0	0	0	0	0	0	HYDROLASE
1JDD	4	0	0	0	0	0	0	0	0	0	0	0	0	0	0	0	HYDROLASE
5KL0	1	0	0	0	0	0	0	0	0	0	0	0	0	0	0	0	ISOMERASE
6MDS	0	0	2	3	0	0	0	0	3	0	0	0	0	0	0	0	HYDROLASE
3R51	0	0	0	0	0	0	0	0	1	0	0	0	0	0	0	0	CARBOHYDRATE-BINDING PROTEIN
5GXZ	5	0	0	0	0	0	0	0	0	0	0	0	0	0	0	0	HYDROLASE
4ATL	1	0	0	0	0	0	0	0	0	0	0	0	0	0	0	0	HYDROLASE
5NZ8	4	0	0	0	0	0	0	0	0	0	0	0	0	0	0	0	HYDROLASE
4FG2	4	0	0	0	0	0	0	0	0	0	0	0	0	0	0	0	SUGAR BINDING PROTEIN
3GO6	0	0	0	0	0	0	0	0	0	1	0	0	0	0	0	0	TRANSFERASE
4KRU	0	0	0	2	0	0	0	0	0	0	0	0	0	0	0	0	HYDROLASE
5A05	3	0	0	0	0	0	0	0	0	0	0	0	0	0	0	0	OXIDOREDUCTASE
2IOY	0	0	0	0	0	0	0	0	0	1	0	0	0	0	0	0	SUGAR BINDING PROTEIN
1ZHS	0	0	0	4	0	0	0	0	6	0	0	0	0	0	0	0	SUGAR BINDING PROTEIN
4XAI	2	0	0	0	0	0	0	0	0	0	0	0	0	0	0	0	TRANSCRIPTION
4HLN	5	0	0	0	0	0	0	0	0	0	0	0	0	0	0	0	TRANSFERASE
3S4A	2	0	0	0	0	0	0	0	0	0	0	0	0	0	0	0	TRANSFERASE
3AZT	4	0	0	0	0	0	0	0	0	0	0	0	0	0	0	0	HYDROLASE
1XIF	1	0	0	0	0	0	0	0	0	0	0	0	0	0	0	0	ISOMERASE
4RFB	0	1	1	1	1	0	0	0	0	0	0	0	0	0	0	0	TOXIN
2V8M	14	0	0	0	0	0	0	0	0	0	0	0	0	0	0	0	HYDROLASE
6NCX	0	0	0	0	0	0	0	0	0	0	1	0	0	0	0	0	HYDROLASE
3AH1	0	0	0	0	2	0	0	0	0	0	0	0	0	0	0	0	TOXIN
2WLQ	7	0	0	0	0	0	0	0	0	0	0	0	0	0	0	0	HYDROLASE
4CUB	0	0	1	1	0	0	0	0	0	0	0	0	0	0	0	0	HYDROLASE
2YLA	0	0	0	3	0	0	0	0	2	0	0	0	0	0	0	0	HYDROLASE
5TIB	2	0	0	0	0	0	0	0	0	0	0	0	0	0	0	0	LIPID BINDING PROTEIN
6MOY	0	0	0	1	0	0	0	0	0	0	0	0	0	0	0	0	HYDROLASE
4L48	6	0	0	0	0	0	0	0	0	0	0	0	0	0	0	0	SUGAR BINDING PROTEIN
1.00E+40	3	0	0	0	0	0	0	0	0	0	0	0	0	0	0	0
5XC2	15	0	0	0	0	0	0	0	0	0	0	0	0	0	0	0	HYDROLASE
7BE3	0	0	0	1	0	1	0	0	0	0	0	0	0	0	0	0	SUGAR BINDING PROTEIN
4K1Y	0	0	0	0	0	0	0	0	2	0	0	0	0	0	0	0	SUGAR BINDING PROTEIN
1L6I	5	0	0	0	0	0	0	0	0	0	0	0	0	0	0	0	TRANSFERASE
5HWA	0	0	0	4	0	0	0	0	0	0	0	0	0	0	0	0	HYDROLASE
4GC1	0	0	0	0	0	0	0	0	2	0	0	0	0	0	0	0	ANTIMICROBIAL PROTEIN
6UBA	3	0	0	0	0	0	0	0	0	0	0	0	0	0	0	0	HYDROLASE
5XSS	0	0	0	0	0	0	0	1	0	0	0	0	0	0	0	0	SUGAR BINDING PROTEIN
4RK4	1	0	0	0	0	0	0	0	0	0	0	0	0	0	0	0	TRANSCRIPTION REGULATOR
5LGW	2	0	0	0	0	0	0	0	0	0	0	0	0	0	0	0	HYDROLASE
3NDZ	6	0	0	0	0	0	0	0	0	0	0	0	0	0	0	0	HYDROLASE
6BYI	0	0	0	0	0	0	0	0	2	0	0	0	0	0	0	0	HYDROLASE
6UAW	3	0	0	0	0	0	0	0	0	0	0	0	0	0	0	0	HYDROLASE
6GR2	0	0	1	0	0	0	0	0	0	0	0	0	0	0	0	0	TRANSFERASE
5CLW	14	0	0	0	0	0	0	0	0	0	0	0	0	0	0	0	TRANSFERASE
4A45	0	0	1	0	0	1	0	0	0	0	0	0	0	0	0	0	HYDROLASE
3HM8	2	0	0	0	0	0	0	0	0	0	0	0	0	0	0	0	TRANSFERASE
5F7W	1	2	3	1	0	0	0	0	0	0	0	0	0	0	0	0	CELL ADHESION
6G47	0	0	0	0	1	0	0	0	0	0	0	0	0	0	0	0	CELL ADHESION
4PYH	6	0	0	0	0	0	0	0	0	0	0	0	0	0	0	0	HYDROLASE
3QOM	1	0	0	0	0	0	0	0	0	0	0	0	0	0	0	0	HYDROLASE
6OJL	0	0	0	0	0	0	0	0	0	0	5	0	0	0	0	0	LYASE
3CSZ	0	0	0	3	0	0	0	0	0	0	0	0	0	0	0	0	HYDROLASE
6LF2	1	0	2	0	0	1	0	0	0	0	0	0	0	0	0	0	SUGAR BINDING PROTEIN
5HOF	0	0	0	0	0	0	5	0	0	0	0	0	0	0	0	0	HYDROLASE
3AYE	1	0	1	0	0	0	0	0	0	0	0	0	0	0	0	0	SUGAR BINDING PROTEIN
5FRA	0	0	1	0	1	0	0	0	0	0	0	0	0	0	0	0	SUGAR BINDING PROTEIN
4ZEN	0	0	2	0	0	0	0	0	0	0	0	0	0	0	0	0	HYDROLASE
3PA2	0	2	1	1	0	0	0	0	0	0	0	0	0	0	0	0	VIRAL PROTEIN
5Z9S	1	0	0	0	0	0	0	0	0	0	0	0	0	0	0	0	HYDROLASE
1QSG	1	0	0	0	0	0	0	0	0	0	0	0	0	0	0	0	OXIDOREDUCTASE
4WZL	0	2	2	2	0	0	0	0	0	0	0	0	0	0	0	0	VIRAL PROTEIN
5DUW	1	0	1	0	0	0	0	0	0	0	0	0	0	0	0	0	SUGAR BINDING PROTEIN
4DUW	1	0	1	0	0	0	0	0	0	0	0	0	0	0	0	0	HYDROLASE
4UNI	0	0	1	0	0	0	0	0	0	0	0	0	0	0	0	0	HYDROLASE
2G3J	0	0	0	0	0	0	0	4	0	0	0	0	0	0	0	0	HYDROLASE
2WT2	0	0	3	3	0	0	0	0	0	0	0	0	0	0	0	0	VIRAL PROTEIN
6Q27	0	0	0	0	0	0	0	0	0	0	0	0	0	0	1	0	TRANSFERASE
2OBC	0	0	0	0	0	0	0	0	0	1	0	0	0	0	0	0	HYDROLASE
4WVW	1	0	1	0	1	0	0	0	0	0	0	0	0	0	0	0	SUGAR BINDING PROTEIN
5MXG	0	3	3	3	0	0	0	0	0	0	0	0	0	0	0	0	SUGAR BINDING PROTEIN
1HWN	0	0	2	2	0	0	0	0	0	0	0	0	0	0	0	0	HYDROLASE
4FMI	0	0	1	1	1	0	0	0	0	0	0	0	0	0	0	0	VIRAL PROTEIN
6L64	1	0	0	0	0	0	0	0	0	0	0	0	0	0	0	0	SUGAR BINDING PROTEIN
1LSZ	0	0	0	4	0	0	0	0	0	0	0	0	0	0	0	0	HYDROLASE
4RY0	0	0	0	0	0	0	0	0	0	1	0	0	0	0	0	0	TRANSPORT PROTEIN
2OI6	0	0	0	0	0	0	0	0	0	0	0	0	0	0	0	0	TRANSFERASE
1QNR	0	0	0	4	0	0	0	0	2	0	0	0	0	0	0	0	HYDROLASE
4X0C	0	2	2	2	0	0	0	0	0	0	0	0	0	0	0	0	VIRAL PROTEIN
5D9M	12	0	0	0	0	0	0	9	0	0	0	0	0	0	0	0	HYDROLASE
3MUI	0	0	0	0	0	0	0	4	0	0	0	0	0	0	0	0	HYDROLASE
2Z8F	1	0	2	1	0	0	0	0	0	0	0	0	0	0	0	0	SUGAR BINDING PROTEIN
4KPM	0	0	0	3	0	0	0	0	0	0	0	0	0	0	0	0	HYDROLASE
4PBG	0	0	1	0	0	0	0	0	0	0	0	0	0	0	0	0	HYDROLASE
4YLZ	1	0	2	1	0	0	0	0	0	0	0	0	0	0	0	0	SUGAR BINDING PROTEIN
2OFD	0	0	0	0	0	1	0	0	0	0	0	0	0	0	0	0	SUGAR BINDING PROTEIN
4RK1	0	0	0	0	0	0	0	0	0	2	0	0	0	0	0	0	TRANSCRIPTION REGULATOR
4PFY	0	0	0	0	0	0	0	0	6	0	0	0	0	0	0	0	TRANSPORT PROTEIN
4KV3	2	0	0	0	0	0	0	0	0	0	0	0	0	0	0	0	PROTEIN TRANSPORT
4P1L	0	0	0	0	0	0	0	0	0	0	0	1	0	0	0	0	TRANSPORT PROTEIN
5SUK	2	0	0	0	0	0	0	0	0	0	0	0	0	0	0	0	TRANSFERASE
6EZS	0	0	0	1	0	0	0	0	0	0	0	0	0	0	0	0	HYDROLASE
5FU4	0	0	0	0	0	0	0	0	3	0	0	0	0	0	0	0	SUGAR BINDING PROTEIN
6DTS	4	0	0	0	0	0	0	0	0	0	0	0	0	0	0	0	SUGAR BINDING PROTEIN
1PIE	0	0	1	0	0	0	0	0	0	0	0	0	0	0	0	0	TRANSFERASE
1LOF	0	0	2	3	0	0	0	0	3	0	0	0	0	0	0	0	LECTIN
6GSZ	1	0	0	0	0	0	0	0	0	0	0	0	0	0	0	0	HYDROLASE
5MUL	0	0	0	0	0	0	0	0	0	0	0	1	0	0	0	0	HYDROLASE
3N96	2	0	0	0	0	0	0	0	0	0	0	0	0	0	0	0	MEMBRANE PROTEIN
5LNE	0	0	1	0	0	1	0	0	0	0	0	0	0	0	0	0	CELL ADHESION
2VXK	0	0	0	1	0	0	0	0	0	0	0	0	0	0	0	0	TRANSFERASE
4DS0	0	1	1	1	0	1	0	0	0	0	0	0	0	0	0	0	VIRAL PROTEIN
6ON4	0	0	0	0	1	0	0	0	0	0	0	0	0	0	0	0	DNA BINDING PROTEIN
6K2Z	2	0	2	0	0	0	0	0	0	0	0	0	0	0	0	0	SUGAR BINDING PROTEIN
2BVT	0	0	0	0	0	0	0	0	3	0	0	0	0	0	0	0	HYDROLASE
1EXV	0	0	0	2	0	0	0	0	0	0	0	0	0	0	0	0	TRANSFERASE
6QXL	1	0	0	0	0	0	0	0	0	0	0	0	0	0	0	0	TRANSFERASE
4TXT	3	0	0	0	0	0	0	0	0	0	0	0	0	0	0	0	HYDROLASE
1JOT	0	0	1	0	0	1	0	0	0	0	0	0	0	0	0	0	LECTIN
5B0S	0	0	0	0	0	0	0	0	3	0	0	0	0	0	0	0	TRANSFERASE
5TA9	0	0	1	0	0	0	0	0	0	0	0	0	0	0	0	0	HYDROLASE
4CUC	0	0	1	1	0	0	0	0	0	0	0	0	0	0	0	0	HYDROLASE
1PTO	0	0	1	0	1	0	0	0	0	0	0	0	0	0	0	0	TOXIN
4XQM	0	0	0	0	0	0	0	0	1	0	0	0	0	0	0	0	HYDROLASE
6VZZ	1	0	0	0	0	0	0	0	0	0	0	0	0	0	0	0	TRANSFERASE
2FN8	0	0	0	0	0	0	0	0	0	1	0	0	0	0	0	0	SUGAR BINDING PROTEIN
3VT0	1	0	1	0	0	0	0	0	0	0	0	0	0	0	0	0	SUGAR BINDING PROTEIN
3K0T	1	0	0	0	0	0	0	0	0	0	0	0	0	0	0	0	SUGAR BINDING PROTEIN
4LO5	1	0	1	0	1	0	0	0	0	0	0	0	0	0	0	0	PROTEIN TRANSPORT
6GN6	1	0	0	0	0	0	0	0	0	0	0	0	0	0	0	0	HYDROLASE
6QNS	1	0	2	0	2	1	0	0	0	0	0	0	0	0	0	0	TOXIN
3WHU	0	0	0	0	0	0	0	0	2	0	0	0	0	0	0	0	PROTEIN TRANSPORT
1KWK	0	0	1	0	0	0	0	0	0	0	0	0	0	0	0	0	HYDROLASE
5ZQS	0	0	0	0	0	0	0	3	0	0	0	0	0	0	0	0	HYDROLASE
7L62	1	1	1	0	0	0	0	0	0	0	0	0	0	0	0	0	SUGAR BINDING PROTEIN
1V2B	1	0	0	0	0	0	0	0	0	0	0	0	0	0	0	0	PHOTOSYNTHESIS
2AJ4	0	0	1	0	0	0	0	0	0	0	0	0	0	0	0	0	TRANSFERASE
5GLY	7	0	0	0	0	0	0	0	0	0	0	0	0	0	0	0	HYDROLASE
6EN3	0	0	2	3	0	0	0	0	3	0	0	0	0	0	0	0	HYDROLASE
2CH5	0	0	0	1	0	0	0	0	0	0	0	0	0	0	0	0	TRANSFERASE
4RCO	0	1	1	1	1	0	0	0	0	0	0	0	0	0	0	0	TOXIN
5VX5	1	1	2	1	0	0	0	0	0	0	0	0	0	0	0	0	VIRAL PROTEIN
5.00E+76	7	0	0	0	0	0	0	2	0	0	0	0	0	0	0	0
3DWP	0	0	0	0	3	0	0	0	0	0	0	0	0	0	0	0	TOXIN
6T2B	0	0	0	0	0	1	0	0	0	0	0	0	0	0	0	0	HYDROLASE
4Y9T	0	0	0	1	0	0	0	0	0	0	0	0	0	0	0	0	SOLUTE-BINDING PROTEIN
1D0M	0	0	0	2	0	0	0	0	0	0	0	0	0	0	0	0	TRANSFERASE
6Y5Y	1	0	1	0	1	0	0	0	0	0	0	0	0	0	0	0	VIRAL PROTEIN
6LCE	0	0	0	0	0	0	2	0	0	0	0	0	0	0	0	0	SUGAR BINDING PROTEIN
4L92	0	0	0	2	0	0	0	0	0	0	0	0	0	0	0	0	VIRAL PROTEIN
4XWN	7	0	0	0	0	0	0	0	0	0	0	0	0	0	0	0	HYDROLASE
1IA7	2	0	0	0	0	0	0	0	0	0	0	0	0	0	0	0	HYDROLASE
2B3B	1	0	0	0	0	0	0	0	0	0	0	0	0	0	0	0	SUGAR BINDING PROTEIN
3AXH	2	0	0	0	0	0	0	0	0	0	0	0	0	0	0	0	HYDROLASE
5BOA	0	0	2	0	0	0	0	0	0	0	0	0	0	0	0	0	SUGAR BINDING PROTEIN
1LXM	0	0	0	3	0	0	0	0	0	0	0	3	0	0	0	0	LYASE
3NBC	1	0	1	0	0	0	0	0	0	0	0	0	0	0	0	0	SUGAR BINDING PROTEIN
1J10	4	0	0	0	0	0	0	2	0	0	0	0	0	0	0	0	HYDROLASE
5D4Y	0	0	0	0	0	0	0	2	0	0	0	0	0	0	0	0	HYDROLASE
6SDU	1	0	0	0	0	0	0	0	0	0	0	0	0	0	0	0	CELL INVASION
6R43	1	0	1	0	1	0	0	0	0	0	0	0	0	0	0	0	SUGAR BINDING PROTEIN
6FOF	1	0	1	0	0	0	0	0	0	0	0	0	0	0	0	0	SUGAR BINDING PROTEIN
4K1Z	0	0	0	0	0	0	0	0	2	0	0	0	0	0	0	0	SUGAR BINDING PROTEIN
6N1B	0	1	2	0	0	0	0	0	0	0	0	0	0	0	0	0	HYDROLASE
4OWK	0	0	0	0	0	1	0	0	0	0	0	0	0	0	0	0	TOXIN
1W9W	6	0	0	0	0	0	0	0	0	0	0	0	0	0	0	0	CARBOHYDRATE-BINDING MODULE
1Y65	0	0	0	1	0	0	0	0	0	0	0	0	0	0	0	0	HYDROLASE
5LA1	0	0	0	0	0	0	0	2	0	0	0	0	0	0	0	0	HYDROLASE
6SYU	0	0	0	0	0	0	0	4	0	0	0	0	0	0	0	0	HYDROLASE
4QB6	0	0	0	0	0	0	0	1	0	0	0	1	0	0	0	0	SUGAR BINDING PROTEIN
4LBO	1	0	1	0	1	0	0	0	0	0	0	0	0	0	0	0	SUGAR BINDING PROTEIN
5HON	0	0	0	0	0	0	3	0	0	0	0	0	0	0	0	0	HYDROLASE
2R2K	0	0	0	2	0	0	0	0	0	0	0	0	0	0	0	0	IMMUNOGLOBULIN
4PR7	0	0	0	0	0	0	0	0	0	0	5	0	0	0	0	0	OUTER MEMBRANE PROTEIN
2QZ3	0	0	0	0	0	0	0	6	0	0	0	0	0	0	0	0	HYDROLASE
2R61	0	1	1	1	1	0	0	0	0	0	0	0	0	0	0	0	SUGAR BINDING PROTEIN
6Q4Z	0	0	0	0	0	0	0	0	2	0	0	0	0	0	0	0	TRANSFERASE
4OPO	0	4	2	2	0	0	0	0	0	0	0	0	0	0	0	0	VIRAL PROTEIN
6H64	2	0	2	0	0	0	0	0	0	0	0	0	0	0	0	0	SUGAR BINDING PROTEIN
3BKV	0	0	0	4	0	0	0	0	0	0	0	0	0	0	0	0	HYDROLASE
4EZM	0	0	0	2	0	0	0	0	3	0	0	0	0	0	0	0	IMMUNE SYSTEM
2B1Q	2	0	0	0	0	0	0	0	0	0	0	0	0	0	0	0	HYDROLASE
2J7M	0	1	1	1	0	0	0	0	0	0	0	0	0	0	0	0	HYDROLASE
4YZT	4	0	0	0	0	0	0	0	0	0	0	0	0	0	0	0	HYDROLASE
5E7G	6	0	0	0	0	0	0	3	0	0	0	0	0	0	0	0	SUGAR BINDING PROTEIN
4HJY	0	0	0	5	0	0	0	0	0	0	0	0	0	0	0	0	LYASE
1SO0	0	0	1	0	0	0	0	0	0	0	0	0	0	0	0	0	ISOMERASE
4ZO8	2	0	0	0	0	0	0	0	0	0	0	0	0	0	0	0	HYDROLASE
4MNK	0	0	0	5	0	0	0	0	0	0	0	0	0	0	0	0	HYDROLASE
5YYB	0	0	0	0	1	0	0	0	0	0	0	0	0	0	0	0	SUGAR BINDING PROTEIN
4TQM	0	0	6	11	0	0	0	0	0	0	0	0	0	0	0	0	SUGAR BINDING PROTEIN
3WIR	6	0	0	0	0	0	0	0	0	0	0	0	0	0	0	0	TRANSFERASE
2B4F	0	0	0	0	0	0	0	5	0	0	0	0	0	0	0	0	HYDROLASE
6R5R	2	0	0	0	0	0	0	0	0	0	0	0	0	0	0	0	HYDROLASE
3GXR	0	0	0	5	0	0	0	0	0	0	0	0	0	0	0	0	HYDROLASE
6F7K	0	0	2	0	0	0	0	0	2	0	0	0	2	0	0	0	SUGAR BINDING PROTEIN
1T0O	0	0	1	8	0	0	0	0	7	0	0	0	0	0	0	0	HYDROLASE
4AYJ	2	2	2	0	0	0	0	0	0	0	0	0	0	0	0	0	TRANSFERASE
5VX9	1	1	2	1	0	0	0	0	0	0	0	0	0	0	0	0	VIRAL PROTEIN
4R9D	1	0	1	0	0	0	0	0	0	0	0	0	0	0	0	0	SUGAR BINDING PROTEIN
3CQO	0	2	0	0	0	0	0	0	0	0	0	0	0	0	0	0	SUGAR BINDING PROTEIN
3R4S	0	0	0	0	2	0	0	0	0	0	0	0	0	0	0	0	HYDROLASE
6Q68	1	0	0	0	0	0	0	0	0	0	0	0	0	0	0	0	VIRAL PROTEIN
6HTN	0	6	0	0	0	0	0	0	0	0	0	0	0	0	0	0	SUGAR BINDING PROTEIN
3BXG	1	0	0	0	0	0	0	0	0	0	0	0	0	0	0	0	GENE REGULATION
4GK9	0	0	0	0	0	0	0	0	20	0	0	0	0	0	0	0	SUGAR BINDING PROTEIN
1LMQ	0	0	0	4	0	0	0	0	0	0	0	0	0	0	0	0	HYDROLASE
1YW1	1	0	0	0	0	0	0	0	0	0	0	0	0	0	0	0	UNK
3QXQ	5	0	0	0	0	0	0	0	0	0	0	0	0	0	0	0	HYDROLASE
6Y6A	0	0	0	0	2	0	0	0	0	0	0	0	0	0	0	0	VIRAL PROTEIN
4USO	0	1	1	1	1	0	0	0	0	0	0	0	0	0	0	0	SUGAR BINDING PROTEIN
5YSZ	2	0	0	0	0	0	0	0	0	0	0	0	0	0	0	0	TRANSCRIPTION
5IWS	2	0	0	0	0	0	0	0	0	0	0	0	0	0	0	0	TRANSFERASE
5EDU	2	0	0	0	0	0	0	0	0	0	0	0	0	0	0	0	HYDROLASE
1MS0	1	0	1	0	0	0	0	0	0	0	0	0	0	0	0	0	HYDROLASE
6F6Y	0	0	2	0	0	0	0	0	0	0	0	0	0	0	0	0	SUGAR BINDING PROTEIN
5.00E+24	4	0	0	0	0	0	0	0	0	0	0	0	0	0	0	0
5CVY	8	0	0	0	0	0	0	0	0	0	0	0	0	0	0	0	HYDROLASE
6EYM	1	0	1	0	0	0	0	0	0	0	0	0	0	0	0	0	SUGAR BINDING PROTEIN
3QDT	0	0	1	0	0	1	0	0	0	0	0	0	0	0	0	0	SUGAR BINDING PROTEIN
2BQP	1	0	0	0	0	0	0	0	0	0	0	0	0	0	0	0	SUGAR BINDING PROTEIN
3IGS	0	0	0	1	0	0	0	0	0	0	0	0	0	0	0	0	ISOMERASE
5FD0	0	0	0	1	0	0	0	0	0	0	0	0	0	0	0	0	HYDROLASE
3NJS	1	0	1	2	0	0	0	0	0	0	0	0	0	0	0	0	HYDROLASE
4HG6	18	0	0	0	0	0	0	0	0	0	0	0	0	0	0	0	TRANSFERASE
3U4A	3	0	0	0	0	0	0	0	0	0	0	0	0	0	0	0	HYDROLASE
3WDY	2	0	0	0	0	0	0	0	0	0	0	0	0	0	0	0	HYDROLASE
4LBM	1	0	2	1	0	0	0	0	0	0	0	0	0	0	0	0	SUGAR BINDING PROTEIN
4EN6	1	0	1	0	1	0	0	0	0	0	0	0	0	0	0	0	SUGAR BINDING PROTEIN
4YMD	0	0	0	0	0	0	0	0	2	0	0	0	0	0	0	0	SUGAR BINDING PROTEIN
5ZN7	0	0	0	0	0	0	0	1	0	0	0	0	0	0	0	0	HYDROLASE
4M24	2	0	0	0	0	0	0	0	0	0	0	0	0	0	0	0	HYDROLASE
1TL2	0	0	0	5	0	0	0	0	0	0	0	0	0	0	0	0	SUGAR BINDING PROTEIN
4U5I	0	0	0	0	0	0	0	2	0	0	0	0	0	0	0	0	HYDROLASE
2EXJ	0	0	0	0	0	0	0	2	0	0	0	0	0	0	0	0	HYDROLASE
4NDV	1	0	2	0	0	0	0	0	0	0	0	0	0	0	0	0	SUGAR BINDING PROTEIN
6T8K	0	0	0	1	0	0	0	0	9	0	0	0	0	0	0	0	HYDROLASE
3AC0	1	0	0	0	0	0	0	0	0	0	0	0	0	0	0	0	HYDROLASE
3VIK	2	0	0	0	0	0	0	0	0	0	0	0	0	0	0	0	HYDROLASE
1G1T	0	1	1	1	1	0	0	0	0	0	0	0	0	0	0	0	MEMBRANE PROTEIN
1V84	0	0	1	1	0	0	0	0	0	0	0	0	0	0	0	0	TRANSFERASE
2AAI	2	0	2	4	0	0	0	0	6	0	0	0	0	0	0	0	HYDROLASE
2ARC	0	0	0	0	0	0	1	0	0	0	0	0	0	0	0	0	TRANSCRIPTION FACTOR
3H3K	5	0	0	0	0	0	0	0	0	0	0	0	0	0	0	0	HYDROLASE
4BLD	2	0	0	0	0	0	0	0	0	0	0	0	0	0	0	0	SIGNALING PROTEIN
2IHZ	1	0	1	0	0	0	0	0	0	0	0	0	0	0	0	0	TRANSFERASE
6EUI	0	0	1	0	0	0	0	0	0	0	0	0	0	0	0	0	HYDROLASE
6HF4	0	0	1	0	0	0	0	0	4	0	0	0	0	0	0	0	HYDROLASE
5XFH	0	0	1	2	0	0	0	0	3	0	0	0	0	0	0	0	SUGAR BINDING PROTEIN
5GQF	0	0	1	1	0	0	0	0	0	0	0	0	0	0	0	0	HYDROLASE
6UG9	1	0	3	0	1	1	0	0	0	0	0	0	0	0	0	0	IMMUNE SYSTEM
1J8R	1	0	2	0	0	1	0	0	0	0	0	0	0	0	0	0	STRUCTURAL PROTEIN
3QNQ	0	0	0	2	0	0	0	0	0	0	0	0	0	0	0	0	TRANSPORT PROTEIN
2CL8	3	0	0	0	0	0	0	0	0	0	0	0	0	0	0	0	RECEPTOR
3AMP	5	0	0	0	0	0	0	0	0	0	0	0	0	0	0	0	HYDROLASE
2WW1	0	0	0	0	0	0	0	0	1	0	0	0	0	0	0	0	HYDROLASE
1W3G	0	0	2	2	0	0	0	0	0	0	0	0	0	0	0	0	TOXIN
5AC5	0	0	0	1	0	0	0	0	0	0	0	0	0	0	0	0	HYDROLASE
1KR0	0	0	0	4	0	0	0	0	0	0	0	0	0	0	0	0	HYDROLASE
5O6P	1	0	0	0	0	0	0	0	0	0	0	0	0	0	0	0	ISOMERASE
1V6V	0	0	0	0	0	0	2	11	0	0	0	0	0	0	0	0	HYDROLASE
6F37	0	0	0	0	0	0	0	0	1	0	0	0	0	0	0	0	SUGAR BINDING PROTEIN
1UYY	5	0	0	0	0	0	0	0	0	0	0	0	0	0	0	0	CARBOHYDRATE BINDING MODULE
4F8O	1	0	1	0	0	0	0	0	0	0	0	0	0	0	0	0	CELL ADHESION
2Z8S	0	0	0	0	0	0	0	0	0	0	2	0	0	0	0	0	LYASE
3WAS	1	0	0	0	0	0	0	0	1	0	0	0	0	0	0	0	TRANSFERASE
7DC4	0	0	0	0	0	0	0	0	10	0	0	0	0	0	0	0	SUGAR BINDING PROTEIN
2EQD	8	0	0	0	0	0	0	0	0	0	0	0	0	0	0	0	HYDROLASE
2OBT	0	1	2	0	0	0	0	0	0	0	0	0	0	0	0	0	VIRAL PROTEIN
4PMD	0	0	0	0	0	0	0	2	0	0	0	0	0	0	0	0	HYDROLASE
3OBT	0	0	0	0	1	0	0	0	0	0	0	0	0	0	0	0	HYDROLASE
5KIQ	0	1	1	1	1	0	0	0	0	0	0	0	0	0	0	0	SUGAR BINDING PROTEIN
2G7C	0	0	4	2	0	0	0	0	0	0	0	0	0	0	0	0	TOXIN
6NWH	1	0	1	0	0	0	0	0	0	0	0	0	0	0	0	0	TRANSCRIPTION
4PFW	0	0	0	0	0	0	0	0	6	0	0	0	0	0	0	0	TRANSPORT PROTEIN
6A62	1	0	1	0	0	0	0	0	0	0	0	0	0	0	0	0	SUGAR BINDING PROTEIN
5XSX	0	0	0	5	0	0	0	0	0	0	0	0	0	0	0	0	HYDROLASE
1K9F	0	0	0	0	0	0	0	2	0	0	0	1	0	0	0	0	HYDROLASE
5AVA	0	0	1	4	0	0	0	0	3	0	0	0	0	0	0	0	SUGAR BINDING PROTEIN
4BPZ	3	0	0	0	0	0	0	0	0	0	0	0	0	0	0	0	HYDROLASE
4ZNQ	0	0	0	0	0	0	0	0	2	0	0	0	0	0	0	0	SUGAR BINDING PROTEIN
4LBK	1	0	2	1	0	0	0	0	0	0	0	0	0	0	0	0	SUGAR BINDING PROTEIN
4QPW	0	0	0	0	0	0	0	3	0	0	0	0	0	0	0	0	HYDROLASE
6JIA	4	0	0	0	0	0	0	0	0	0	0	0	0	0	0	0	HYDROLASE
3VNZ	0	0	0	0	0	0	0	0	0	0	0	1	0	0	0	0	HYDROLASE
1LOH	0	0	0	3	0	0	0	0	0	0	0	3	0	0	0	0	LYASE
6Y4C	1	0	1	0	0	0	0	0	0	0	0	0	0	0	0	0	SUGAR BINDING PROTEIN
6JEA	0	0	0	1	0	0	0	0	0	0	0	0	0	0	0	0	HYDROLASE
3VMW	0	0	0	0	0	0	0	0	0	0	3	0	0	0	0	0	LYASE
4QFH	1	0	0	0	0	0	0	0	0	0	0	0	0	0	0	0	ISOMERASE
1SFG	0	0	0	6	0	0	0	0	0	0	0	0	0	0	0	0	HYDROLASE
5D9Z	0	0	0	0	0	0	0	0	1	0	0	0	0	0	0	0	SUGAR BINDING PROTEIN
2QZS	1	0	0	0	0	0	0	0	0	0	0	0	0	0	0	0	TRANSFERASE
2WYS	0	0	0	0	0	0	0	3	0	0	0	0	0	0	0	0	HYDROLASE
2EWE	0	0	0	0	0	0	0	0	0	0	4	0	0	0	0	0	LYASE
6DA0	1	0	0	0	0	0	0	0	0	0	0	0	0	0	0	0	TRANSFERASE
5VKS	1	1	2	1	0	0	0	0	0	0	0	0	0	0	0	0	VIRAL PROTEIN
4W88	3	0	1	0	0	0	0	2	0	0	0	0	0	0	0	0	HYDROLASE
5OLR	0	0	0	0	0	0	0	0	0	0	1	0	2	0	0	0	LYASE
5GLT	1	0	2	1	0	0	0	0	0	0	0	0	0	0	0	0	SUGAR BINDING PROTEIN
5O9X	1	0	0	0	0	0	0	0	0	0	0	0	0	0	0	0	TRANSFERASE
1ON8	0	0	1	0	0	0	0	0	0	0	0	1	0	0	0	0	TRANSFERASE
2XD3	7	0	0	0	0	0	0	0	0	0	0	0	0	0	0	0	SUGAR BINDING PROTEIN
3X2K	10	0	0	0	0	0	0	0	0	0	0	0	0	0	0	0	HYDROLASE
1J0I	3	0	0	0	0	0	0	0	0	0	0	0	0	0	0	0	HYDROLASE
2.00E+22	0	0	0	0	0	0	0	0	1	0	0	0	0	0	0	0
5M7Y	0	0	0	0	0	0	0	0	3	0	0	0	0	0	0	0	HYDROLASE
1I82	2	0	0	0	0	0	0	0	0	0	0	0	0	0	0	0	HYDROLASE
5WVG	0	0	0	6	0	0	0	0	0	0	0	0	0	0	0	0	HYDROLASE
5V6Y	2	0	0	0	0	0	0	0	0	0	0	0	0	0	0	0	TRANSPORT PROTEIN
3N18	0	0	0	4	0	0	0	0	0	0	0	0	0	0	0	0	HYDROLASE
1EOM	0	0	2	3	0	0	0	0	3	0	0	0	0	0	0	0	HYDROLASE
4WV8	1	0	1	0	0	0	0	0	0	0	0	0	0	0	0	0	SUGAR BINDING PROTEIN
6EFD	0	0	1	0	1	1	0	0	0	0	0	0	0	0	0	0	SUGAR BINDING PROTEIN
3M9X	0	0	0	0	0	0	0	1	0	0	0	0	0	0	0	0	SUGAR BINDING PROTEIN
6RKH	0	0	0	0	0	0	6	0	0	0	0	0	0	0	0	0	SUGAR BINDING PROTEIN
2X61	0	0	1	0	1	1	0	0	0	0	0	0	0	0	0	0	TRANSFERASE
3ALG	0	0	0	4	0	0	0	0	0	0	0	0	0	0	0	0	HYDROLASE
6JFP	1	0	0	0	0	0	0	0	0	0	0	0	0	0	0	0	SUGAR BINDING PROTEIN
4A4A	0	0	1	1	0	0	0	0	0	0	0	0	0	0	0	0	HYDROLASE
2Q2R	1	0	0	0	0	0	0	0	0	0	0	0	0	0	0	0	TRANSFERASE
1VBR	0	0	0	0	0	0	0	2	0	0	0	0	0	0	0	0	HYDROLASE
3UET	0	1	1	1	0	0	0	0	0	0	0	0	0	0	0	0	HYDROLASE
6A0K	6	0	0	0	0	0	0	0	0	0	0	0	0	0	0	0	HYDROLASE
6MGK	2	0	1	0	0	0	0	1	0	0	0	0	0	0	0	0	HYDROLASE
2J1T	0	2	1	1	0	0	0	0	0	0	0	0	0	0	0	0	CARBOHYDRATE-BINDING PROTEIN
1RK2	0	0	0	0	0	0	0	0	0	1	0	0	0	0	0	0	TRANSFERASE
5MDR	0	0	0	6	0	0	0	0	0	0	0	0	0	0	0	0	SUGAR BINDING PROTEIN
4RXT	0	0	0	0	0	0	1	0	0	0	0	0	0	0	0	0	TRANSPORT PROTEIN
5XCA	2	0	0	0	0	0	0	0	0	0	0	0	0	0	0	0	HYDROLASE
6JAX	0	0	0	10	0	0	0	0	0	0	0	0	0	0	0	0	HYDROLASE
6D1U	2	0	0	0	0	0	0	0	0	0	0	0	0	0	0	0	PEPTIDE BINDING PROTEIN
4JSO	5	0	0	0	0	0	0	0	0	0	0	0	0	0	0	0	SUGAR BINDING PROTEIN
3W6C	0	0	0	4	0	0	0	0	0	0	0	0	0	0	0	0	HYDROLASE
4L6T	1	0	2	0	1	1	0	0	0	0	0	0	0	0	0	0	HYDROLASE
4LBN	1	0	2	1	0	0	0	0	0	0	0	0	0	0	0	0	SUGAR BINDING PROTEIN
1NSM	0	0	2	0	0	0	0	0	0	0	0	0	0	0	0	0	ISOMERASE
2X8S	0	0	0	0	0	0	3	0	0	0	0	0	0	0	0	0	HYDROLASE
3RTJ	2	0	2	4	0	0	0	0	0	0	0	0	0	0	0	0	HYDROLASE
2QZ2	0	0	0	0	0	0	0	6	0	0	0	0	0	0	0	0	HYDROLASE
4P25	0	2	1	1	0	0	0	0	0	0	0	0	0	0	0	0	VIRAL PROTEIN
4W8B	7	0	1	0	0	0	0	5	0	0	0	0	0	0	0	0	HYDROLASE
4P5Y	0	0	0	0	0	1	0	0	0	0	0	0	0	0	0	0	SUGAR BINDING PROTEIN
4GIZ	6	0	0	0	0	0	0	0	0	0	0	0	0	0	0	0	VIRAL PROTEIN
1HF6	3	0	0	0	0	0	0	0	0	0	0	0	0	0	0	0	HYDROLASE
1PNF	0	0	0	2	0	0	0	0	0	0	0	0	0	0	0	0	HYDROLASE
2YPJ	4	0	0	0	0	0	0	3	0	0	0	0	0	0	0	0	HYDROLASE
3WMV	0	0	0	0	0	3	0	0	0	0	0	0	0	0	0	0	SUGAR BINDING PROTEIN
4GZI	3	0	0	0	0	0	0	0	0	0	0	0	0	0	0	0	HYDROLASE
2JEN	6	0	0	0	0	0	0	4	0	0	0	0	0	0	0	0	HYDROLASE
4WZE	0	4	2	2	0	0	0	0	0	0	0	0	0	0	0	0	VIRAL PROTEIN
1UH4	18	0	0	0	0	0	0	0	0	0	0	0	0	0	0	0	HYDROLASE
4PMZ	0	0	0	0	0	0	0	2	0	0	0	0	0	0	0	0	HYDROLASE
5A2B	2	0	0	0	0	0	0	0	0	0	0	0	0	0	0	0	HYDROLASE
5U75	0	1	1	1	1	0	0	0	0	0	0	0	0	0	0	0	TOXIN
4R9G	0	0	0	0	0	0	0	0	3	0	0	0	0	0	0	0	SUGAR BINDING PROTEIN
1MOR	1	0	0	0	0	0	0	0	0	0	0	0	0	0	0	0	TRANSFERASE
4XBQ	0	0	1	1	0	0	0	0	0	0	0	0	0	0	0	0	SUGAR BINDING PROTEIN
3P5G	0	1	2	0	0	0	0	0	0	0	0	0	0	0	0	0	SUGAR BINDING PROTEIN
1O8B	0	0	0	0	0	0	1	0	0	0	0	0	0	0	0	0	ISOMERASE
4XPP	0	0	1	0	0	0	0	0	0	0	0	0	0	0	0	0	HYDROLASE
3KRG	0	0	0	0	0	0	0	0	0	0	6	0	0	0	0	0	LYASE
1O7O	1	0	1	0	0	0	0	0	0	0	0	0	0	0	0	0	TRANSFERASE
3BWR	1	0	2	0	1	1	0	0	0	0	0	0	0	0	0	0	VIRAL PROTEIN
4NFU	1	0	0	0	0	0	0	0	0	0	0	0	0	0	0	0	SIGNALING PROTEIN
3VY6	2	0	0	0	0	0	0	0	0	0	0	0	0	0	0	0	SUGAR BINDING PROTEIN
6J9Y	2	0	0	0	0	0	0	0	0	0	0	0	0	0	0	0	SUGAR BINDING PROTEIN
5NBP	4	0	0	0	0	0	0	0	0	0	0	0	0	0	0	0	HYDROLASE
4WZZ	0	0	0	0	0	0	0	0	0	0	0	0	1	0	0	0	TRANSPORT PROTEIN
5GZV	0	0	0	2	0	0	0	0	0	0	0	0	0	0	0	0	HYDROLASE
4R9C	1	0	1	0	0	0	0	0	0	0	0	0	0	0	0	0	SUGAR BINDING PROTEIN
1WHS	0	0	0	3	0	0	0	0	0	0	0	0	0	0	0	0	PEPTIDASE
5IYP	0	2	2	0	0	2	0	0	0	0	0	0	0	0	0	0	VIRAL PROTEIN
2CCR	0	0	5	0	0	0	0	0	0	0	0	0	0	0	0	0	HYDROLASE
4OLT	0	0	0	6	0	0	0	0	0	0	0	0	0	0	0	0	HYDROLASE
2NQY	0	0	0	0	0	0	0	3	0	0	0	0	0	0	0	0	HYDROLASE
3LEG	0	2	1	1	0	0	0	0	0	0	0	0	0	0	0	0	LECTIN
2WCV	0	1	0	0	0	0	0	0	0	0	0	0	0	0	0	0	ISOMERASE
6GT9	0	0	1	0	0	0	0	0	0	0	0	0	0	0	0	0	SUGAR BINDING PROTEIN
5OPJ	0	0	0	0	0	0	1	0	0	0	0	0	0	0	0	0	OXIDOREDUCTASE
1.00E+77	1	0	0	0	0	0	0	0	0	0	0	0	0	0	0	0
5T4G	15	0	0	0	0	0	0	0	0	0	0	0	0	0	0	0	HYDROLASE
6FLY	0	0	0	0	0	0	0	0	2	0	0	0	0	0	0	0	SUGAR BINDING PROTEIN
4WEI	1	0	1	0	0	0	0	0	0	0	0	0	0	0	0	0	STRUCTURAL PROTEIN
4ZWB	2	0	0	0	0	0	0	0	0	0	0	0	0	0	0	0	TRANSPORT PROTEIN
4B3N	2	0	0	0	0	0	0	0	0	0	0	0	0	0	0	0	SUGAR BINDING PROTEIN
1V4S	1	0	0	0	0	0	0	0	0	0	0	0	0	0	0	0	TRANSFERASE
4GNV	0	0	0	2	0	0	0	0	0	0	0	0	0	0	0	0	HYDROLASE
5YSF	5	0	0	0	0	0	0	0	0	0	0	0	0	0	0	0	SUGAR BINDING PROTEIN
1C47	1	0	0	0	0	0	0	0	0	0	0	0	0	0	0	0	TRANSFERASE
1CXK	19	0	0	0	0	0	0	0	0	0	0	0	0	0	0	0	TRANSFERASE
2DQA	0	0	0	3	0	0	0	0	0	0	0	0	0	0	0	0	HYDROLASE
6A8H	0	0	0	0	0	0	6	0	0	0	0	0	0	0	0	0	HYDROLASE
5V6F	0	0	0	0	0	0	0	0	3	0	0	0	0	0	0	0	SUGAR BINDING PROTEIN
2W68	1	0	1	0	1	0	0	0	0	0	0	0	0	0	0	0	HYDROLASE
2H3H	1	0	0	0	0	0	0	0	0	0	0	0	0	0	0	0	SUGAR BINDING PROTEIN
2NX1	0	0	0	0	0	0	0	0	0	1	0	0	0	0	0	0	TRANSFERASE
4LBJ	1	0	2	1	0	0	0	0	0	0	0	0	0	0	0	0	SUGAR BINDING PROTEIN
4WWH	0	0	1	0	0	0	0	0	0	0	0	0	0	0	0	0	TRANSPORT PROTEIN
3ZYZ	1	0	0	2	0	0	0	0	0	0	0	0	0	0	0	0	HYDROLASE
2PWF	1	0	0	0	0	0	0	0	0	0	0	0	0	0	0	0	ISOMERASE
1B1Y	3	0	0	0	0	0	0	0	0	0	0	0	0	0	0	0	HYDROLASE
3WY4	2	0	0	0	0	0	0	0	0	0	0	0	0	0	0	0	HYDROLASE
3O5B	1	0	0	0	0	0	0	0	0	0	0	0	0	0	0	0	TRANSFERASE
4C1W	1	0	1	0	1	0	0	0	0	0	0	0	0	0	0	0	SUGAR BINDING PROTEIN
5J35	2	2	2	0	0	0	0	0	0	0	0	0	0	0	0	0	VIRAL PROTEIN
5N6U	0	0	0	0	0	0	0	0	1	0	0	0	0	0	0	0	HYDROLASE
6GPA	0	0	1	0	0	0	0	0	0	0	0	0	0	0	0	0	CARBOHYDRATE BINDING MODULE
6G0B	0	0	0	0	0	0	0	3	0	0	0	0	0	0	0	0	HYDROLASE
1UX7	0	0	0	0	0	0	0	2	0	0	0	0	0	0	0	0	CARBOHYDRATE-BINDING MODULE
3VMO	4	0	0	0	0	0	0	0	0	0	0	0	0	0	0	0	HYDROLASE
5KLE	5	0	0	0	0	0	0	0	0	0	0	0	0	0	0	0	SUGAR BINDING PROTEIN
1KWY	0	0	0	0	0	0	0	0	2	0	0	0	0	0	0	0	SUGAR BINDING PROTEIN
3RDK	0	0	0	0	0	0	0	3	0	0	0	1	0	0	0	0	HYDROLASE
4GPN	2	0	0	0	0	0	0	0	0	0	0	0	0	0	0	0	HYDROLASE
2WYK	0	0	0	0	1	0	0	0	0	0	0	0	0	0	0	0	TRANSPORT PROTEIN
1KJ1	0	0	0	0	0	0	0	0	7	0	0	0	0	0	0	0	LECTIN
2PI8	0	0	0	6	0	0	0	0	0	0	0	0	0	0	0	0	HYDROLASE
1FNZ	0	0	0	0	0	1	0	0	0	0	0	0	0	0	0	0	SUGAR BINDING PROTEIN
4OPS	0	2	1	1	0	0	0	0	0	0	0	0	0	0	0	0	VIRAL PROTEIN
5Z3F	1	0	0	0	0	0	0	0	0	0	0	0	0	0	0	0	HYDROLASE
5TU0	2	0	0	0	0	0	0	0	0	0	0	0	0	0	0	0	TRANSPORT PROTEIN
1ZM1	3	0	0	0	0	0	0	0	0	0	0	0	0	0	0	0	HYDROLASE
5DO8	1	0	0	0	0	0	0	0	0	0	0	0	0	0	0	0	HYDROLASE
1ZI4	0	1	1	1	0	0	0	0	0	0	0	0	0	0	0	0	TRANSFERASE
2ZID	3	0	0	0	0	0	0	0	0	0	0	0	0	0	0	0	HYDROLASE
2ZBL	0	0	0	0	0	0	0	0	1	0	0	0	0	0	0	0	ISOMERASE
2X2T	0	0	1	0	0	1	0	0	0	0	0	0	0	0	0	0	CELL ADHESION
3ASP	0	1	1	1	0	1	0	0	0	0	0	0	0	0	0	0	VIRAL PROTEIN
3CU0	0	0	2	0	0	0	0	0	0	0	0	0	0	0	0	0	TRANSFERASE
5FSG	4	0	0	0	0	0	0	0	0	0	0	0	0	0	0	0	VIRAL PROTEIN
4R9A	1	0	1	0	0	0	0	0	0	0	0	0	0	0	0	0	SUGAR BINDING PROTEIN
4M4K	0	0	0	0	0	0	0	2	0	0	0	0	0	0	0	0	TRANSFERASE
3W7W	1	0	1	0	0	0	0	0	0	0	0	0	0	0	0	0	HYDROLASE
4D62	0	0	0	0	1	0	0	0	0	0	0	0	0	0	0	0	VIRAL PROTEIN
3A72	0	0	0	0	0	0	2	0	0	0	0	0	0	0	0	0	HYDROLASE
6TRH	0	0	0	0	0	0	1	4	0	0	0	0	0	0	0	0	HYDROLASE
2RJO	0	0	1	0	0	0	0	0	0	0	0	0	0	0	0	0	SIGNALING PROTEIN
2WMG	0	2	1	1	0	0	0	0	0	0	0	0	0	0	0	0	HYDROLASE
1K1W	1	0	0	0	0	0	0	0	0	0	0	0	0	0	0	0	TRANSFERASE
5GTG	2	0	0	0	0	0	0	0	0	0	0	0	0	0	0	0	ISOMERASE
3OO6	0	0	2	0	0	0	0	0	0	0	0	0	0	0	0	0	SUGAR BINDING PROTEIN
4CR6	0	0	0	0	0	0	0	0	1	0	0	0	0	0	0	0	OXIDOREDUCTASE
4XUT	2	0	0	0	0	0	0	0	0	0	0	0	0	0	0	0	SUGAR BINDING PROTEIN
4XHC	0	0	0	0	0	0	0	0	0	0	0	0	1	0	0	0	HYDROLASE
4XCK	0	0	0	0	0	0	0	0	0	1	0	0	0	0	0	0	TRANSFERASE
2ZUT	0	0	0	0	0	1	0	0	0	0	0	0	0	0	0	0	TRANSFERASE
1ULF	1	1	1	0	0	1	0	0	0	0	0	0	0	0	0	0	SUGAR BINDING PROTEIN
3MKK	2	0	0	0	0	0	0	0	0	0	0	0	0	0	0	0	HYDROLASE
3SLD	0	2	2	0	0	2	0	0	0	0	0	0	0	0	0	0	VIRAL PROTEIN
1SL4	0	0	0	0	0	0	0	0	4	0	0	0	0	0	0	0	SUGAR BINDING PROTEIN
5CPS	9	0	0	0	0	0	0	0	0	0	0	0	0	0	0	0	TRANSFERASE
4S3Q	2	0	0	0	0	0	0	0	0	0	0	0	0	0	0	0	TRANSFERASE
4P8X	0	0	0	6	0	0	0	0	0	0	0	0	0	0	0	0	SUGAR BINDING PROTEIN
6JK3	0	3	0	6	0	0	0	0	0	0	0	0	0	0	0	0	SUGAR BINDING PROTEIN
4XSU	2	0	0	0	0	0	0	0	0	0	0	0	0	0	0	0	TRANSFERASE
1Z45	0	0	1	0	0	0	0	0	0	0	0	0	0	0	0	0	ISOMERASE
1C1L	1	0	1	0	0	0	0	0	0	0	0	0	0	0	0	0	SUGAR BINDING PROTEIN
4RKR	1	0	1	0	0	0	0	0	0	0	0	0	0	0	0	0	TRANSCRIPTION REGULATOR
6DD5	2	0	0	0	0	0	0	0	0	0	0	0	0	0	0	0	HYDROLASE
1V3H	5	0	0	0	0	0	0	0	0	0	0	0	0	0	0	0	HYDROLASE
3NDZ	3	0	0	0	0	0	0	0	0	0	0	0	0	0	0	0	HYDROLASE
6RJM	1	0	0	0	0	0	0	0	0	0	0	0	0	0	0	0	HYDROLASE
6HH9	0	0	0	0	0	0	0	0	4	0	0	0	0	0	0	0	SUGAR BINDING PROTEIN
3GXY	0	0	0	0	0	0	0	0	6	0	0	0	0	0	0	0	ANTIVIRAL PROTEIN
3N93	2	0	0	0	0	0	0	0	0	0	0	0	0	0	0	0	MEMBRANE PROTEIN
1MPO	5	0	0	0	0	0	0	0	0	0	0	0	0	0	0	0	MEMBRANE PROTEIN
5DZF	12	0	0	0	0	0	0	0	0	0	0	0	0	0	0	0	HYDROLASE
5H40	2	0	0	0	0	0	0	0	0	0	0	0	0	0	0	0	TRANSFERASE
6SED	0	0	1	0	0	0	0	0	0	0	0	0	0	0	0	0	HYDROLASE
4WZK	0	2	2	2	0	0	0	0	0	0	0	0	0	0	0	0	VIRAL PROTEIN
3OAI	2	0	0	0	0	0	0	0	0	0	0	0	0	0	0	0	MEMBRANE PROTEIN
3P13	0	0	0	0	0	0	0	0	0	1	0	0	0	0	0	0	ISOMERASE
4N8Y	0	0	0	0	0	0	0	0	0	0	2	0	0	0	0	0	TRANSPORT PROTEIN
4L51	0	0	0	0	0	0	0	0	0	1	0	0	0	0	0	0	TRANSCRIPTION REGULATOR
1U0A	4	0	0	0	0	0	0	0	0	0	0	0	0	0	0	0	HYDROLASE
5K6M	1	0	0	0	0	0	0	0	0	0	0	0	0	0	0	0	HYDROLASE
5HO9	0	0	0	0	0	0	8	0	0	0	0	0	0	0	0	0	HYDROLASE
6P2L	8	0	1	0	0	0	0	6	0	0	0	0	0	0	0	0	HYDROLASE
2IT5	0	0	0	0	0	0	0	0	3	0	0	0	0	0	0	0	IMMUNE SYSTEM
2F5V	1	0	0	0	0	0	0	0	0	0	0	0	0	0	0	0	OXIDOREDUCTASE
1URD	3	0	0	0	0	0	0	0	0	0	0	0	0	0	0	0	SUGAR BINDING PROTEIN
1K12	0	1	0	0	0	0	0	0	0	0	0	0	0	0	0	0	SUGAR BINDING PROTEIN
5XUL	0	0	0	0	0	0	0	0	6	0	0	0	0	0	0	0	HYDROLASE
2VJJ	2	0	1	2	0	0	0	0	0	0	0	0	1	0	0	0	VIRAL PROTEIN
1G9F	0	0	3	4	0	0	0	0	0	0	0	0	0	0	0	0	SUGAR BINDING PROTEIN
4QEK	1	0	0	0	0	0	0	0	0	0	0	0	0	0	0	0	TRANSFERASE
1GCA	0	0	1	0	0	0	0	0	0	0	0	0	0	0	0	0	SUGAR BINDING PROTEIN
2GH9	3	0	0	0	0	0	0	0	0	0	0	0	0	0	0	0	SUGAR BINDING PROTEIN
2O28	0	0	0	1	0	0	0	0	0	0	0	0	0	0	0	0	TRANSFERASE
6IS5	2	2	2	0	0	2	0	0	0	0	0	0	0	0	0	0	VIRAL PROTEIN
6GTV	0	0	0	0	0	0	0	0	3	0	0	0	0	0	0	0	CELL ADHESION
1BG3	4	0	0	0	0	0	0	0	0	0	0	0	0	0	0	0	HEXOKINASE
5AJU	0	0	0	0	0	0	0	0	0	1	0	0	0	0	0	0	HYDROLASE
3OSR	2	0	0	0	0	0	0	0	0	0	0	0	0	0	0	0	TRANSPORT PROTEIN
6I5W	0	0	0	0	0	0	0	0	5	0	0	0	0	0	0	0	PROTEIN TRANSPORT
3SQM	0	0	0	1	0	0	0	0	0	0	0	0	0	0	0	0	HYDROLASE
5C8P	0	0	0	3	0	0	0	0	0	0	0	0	0	0	0	0	SUGAR BINDING PROTEIN
3A0N	0	0	0	0	0	0	0	0	0	0	0	1	0	0	0	0	LYASE
6ORH	0	2	1	1	0	0	0	0	0	0	0	0	0	0	0	0	HYDROLASE
1F9D	9	0	0	0	0	0	0	0	0	0	0	0	0	0	0	0	HYDROLASE
3WNM	7	0	0	0	0	0	0	0	0	0	0	0	0	0	0	0	TRANSFERASE
4FE7	0	0	0	0	0	0	0	1	0	0	0	0	0	0	0	0	DNA BINDING PROTEIN
2GAL	0	0	1	0	0	0	0	0	0	0	0	0	0	0	0	0	LECTIN
5JP0	1	0	0	0	0	0	0	0	0	0	0	0	0	0	0	0	HYDROLASE
2WHL	0	0	0	0	0	0	0	0	3	0	0	0	0	0	0	0	HYDROLASE
4MQ0	0	0	0	0	0	0	0	0	3	0	0	0	0	0	0	0	SUGAR BINDING PROTEIN
6JJ7	1	0	0	0	0	0	0	0	0	0	0	0	0	0	0	0	STRUCTURAL PROTEIN
4C1P	0	0	0	0	0	0	0	2	0	0	0	0	0	0	0	0	HYDROLASE
5A70	0	1	2	1	0	0	0	0	0	0	0	0	0	0	0	0	SUGAR BINDING PROTEIN
1R6Z	2	0	0	0	0	0	0	0	0	0	0	0	0	0	0	0	GENE REGULATION
1Q33	1	0	0	0	0	0	0	0	0	0	0	0	0	0	0	0	HYDROLASE
5YLK	0	0	0	0	0	0	0	0	3	0	0	0	0	0	0	0	HYDROLASE
3PZQ	4	0	0	0	0	0	0	0	0	0	0	0	0	0	0	0	HYDROLASE
2ZJ3	1	0	0	0	0	0	0	0	0	0	0	0	0	0	0	0	TRANSFERASE
5OD2	1	0	0	0	0	0	0	0	0	0	0	0	0	0	0	0	TRANSFERASE
4EZM	0	0	0	2	0	0	0	0	3	0	0	0	0	0	0	0	IMMUNE SYSTEM
3OEA	5	0	0	0	0	0	0	0	0	0	0	0	0	0	0	0	HYDROLASE
5FQF	0	0	0	0	0	1	0	0	0	0	0	0	0	0	0	0	HYDROLASE
2C3H	2	0	0	0	0	0	0	0	0	0	0	0	0	0	0	0	CARBOHYDRATE-BINDING MODULE
1ZU0	0	0	0	2	0	0	0	0	0	0	0	0	0	0	0	0	SUGAR BINDING PROTEIN
4LEA	0	0	0	0	0	0	0	0	9	0	0	0	0	0	0	0	SUGAR BINDING PROTEIN
5NLH	1	0	1	0	0	0	0	0	0	0	0	0	0	0	0	0	SUGAR BINDING PROTEIN
1LU1	0	0	0	0	0	2	0	0	0	0	0	0	0	0	0	0	LECTIN
3LFI	1	0	0	0	0	0	0	0	0	0	0	0	0	0	0	0	HYDROLASE
3CR9	1	0	0	0	0	0	0	0	0	0	0	0	0	0	0	0	ANTIBIOTIC
5D9Z	0	0	0	0	0	0	0	0	2	0	0	0	0	0	0	0	SUGAR BINDING PROTEIN
4RL7	1	0	1	0	0	0	0	0	0	0	0	0	0	0	0	0	SUGAR BINDING PROTEIN
3VKM	2	0	2	0	1	0	0	0	0	0	0	0	0	0	0	0	SUGAR BINDING PROTEIN
6PQO	0	0	0	2	0	0	0	0	0	0	0	0	0	0	0	0	TRANSPORT PROTEIN
2E9B	3	0	0	0	0	0	0	0	0	0	0	0	0	0	0	0	HYDROLASE
2W1U	0	0	0	1	0	1	0	0	0	0	0	0	0	0	0	0	HYDROLASE
4F9F	2	0	0	0	0	0	0	0	0	0	0	0	0	0	0	0	TRANSFERASE
4PRW	0	0	0	0	0	0	0	6	0	0	0	0	0	0	0	0	HYDROLASE
4BZG	2	0	0	0	0	0	0	0	0	0	0	0	0	0	0	0	ISOMERASE
4WVG	2	0	0	0	0	0	0	0	0	0	0	0	0	0	0	0	HYDROLASE
2VCO	0	0	0	2	0	0	0	0	3	0	0	0	0	0	0	0	CELL ADHESION
4ZLI	1	0	0	0	0	0	0	0	0	0	0	1	0	0	0	0	TRANSFERASE
4GIZ	6	0	0	0	0	0	0	0	0	0	0	0	0	0	0	0	VIRAL PROTEIN
1G0C	2	0	0	0	0	0	0	0	0	0	0	0	0	0	0	0	HYDROLASE
1D9U	0	0	0	6	0	0	0	0	0	0	0	0	0	0	0	0	HYDROLASE
3D26	0	1	1	0	0	1	0	0	0	0	0	0	0	0	0	0	VIRAL PROTEIN
1GQK	0	0	0	0	0	0	0	0	0	0	0	2	0	0	0	0	HYDROLASE
2D6N	0	0	1	1	0	0	0	0	0	0	0	0	0	0	0	0	SUGAR BINDING PROTEIN
4MDP	1	0	0	0	0	0	0	0	0	0	0	0	0	0	0	0	HYDROLASE
5DFM	2	0	0	0	0	0	0	0	0	0	0	0	0	0	0	0	NUCLEAR PROTEIN
4A34	0	2	0	0	0	0	0	0	0	0	0	0	0	0	0	0	ISOMERASE
6PHY	0	0	2	0	0	0	0	0	0	0	0	0	0	0	0	0	HYDROLASE
2E2O	1	0	0	0	0	0	0	0	0	0	0	0	0	0	0	0	TRANSFERASE
1UQY	0	0	0	0	0	0	0	7	0	0	0	0	0	0	0	0	HYDROLASE
2FUE	0	0	0	0	0	0	0	0	1	0	0	0	0	0	0	0	ISOMERASE
4DOE	5	0	0	0	0	0	0	0	0	0	0	0	0	0	0	0	HYDROLASE
2HYQ	0	0	0	0	0	0	0	0	6	0	0	0	0	0	0	0	SUGAR BINDING PROTEIN
1AX1	1	0	1	0	0	0	0	0	0	0	0	0	0	0	0	0	LECTIN
6MNA	1	0	0	0	0	0	0	0	0	0	0	0	0	0	0	0	LIPID BINDING PROTEIN
2WRA	0	0	0	0	0	0	0	0	3	0	0	0	0	0	0	0	SUGAR BINDING PROTEIN
5LDR	0	0	1	0	0	0	0	0	0	0	0	0	0	0	0	0	HYDROLASE
5HQJ	0	0	0	0	0	0	1	0	0	0	0	0	0	0	0	0	SOLUTE-BINDING PROTEIN
3NJV	0	0	0	0	0	0	0	0	0	0	3	0	3	0	0	0	LYASE
1IUC	0	3	0	0	0	0	0	0	0	0	0	0	0	0	0	0	SUGAR BINDING PROTEIN
3WQ1	4	0	0	0	0	0	0	0	0	0	0	0	0	0	0	0	HYDROLASE
5MUA	0	0	2	0	0	0	0	0	0	0	0	0	0	0	0	0	SUGAR BINDING PROTEIN
3AP9	1	1	2	1	0	0	0	0	0	0	0	0	0	0	0	0	SUGAR BINDING PROTEIN
3A0E	0	0	0	0	0	0	0	0	2	0	0	0	0	0	0	0	SUGAR BINDING PROTEIN
3EHN	0	0	1	1	0	0	0	0	0	0	0	0	0	0	0	0	SUGAR BINDING PROTEIN
2R0H	0	0	0	3	0	0	0	0	0	0	0	0	0	0	0	0	SUGAR BINDING PROTEIN
2I74	0	0	0	0	0	0	0	0	4	0	0	0	0	0	0	0	HYDROLASE
	glucose	fucose	galactose	glucosamine	neuraminic acid	galactosamine	arabinose	xylose	mannose	ribose	galacturonic acid	glucuronic acid	rhamnose	abequose	mannosamine	fructose
Num_Sugar	1098	125	349	405	61	67	52	215	306	17	40	28	12	2	3	1
Num_Struct	368	70	234	169	51	52	21	65	96	16	14	19	7	1	3	1
Num_Test	77	15	48	24	10	16	1	15	18	3	3	4	1	1	1	1
Num_Val	61	13	28	21	1	8	2	5	20	4	2	3	3	0	0	0
Num_Train	230	42	158	124	40	28	18	45	58	9	9	12	3	0	2	0
Test_Dice	0.63	0.36	0.56	0.42	0.44	0.6	0.73	0.71	0.57	0.61	0.66	0.55	0.74	0.74	0.87	0.93
PROTEIN_FAMILY_TEST_DATA
Family_Type	SUGAR BINDING PROTEIN	TRANSFERASE	HYDROLASE	VIRAL PROTEIN	LYASE	TRANSCRIPTION	TRANSPORT PROTEIN	SIGNALING PROTEIN	ISOMERASE	MEMBRANE PROTEIN	UNK	LECTIN
Test_Dice	0.65	0.49	0.67	0.21	0.38	0.6	0.79	0.5	0.48	0.74	0.5	0.57
Number_Family_Type_In_TestSet	40	11	62	8	3	3	2	3	3	3	3	3
